# Supplementary material for: Treatment- and Population-Dependent Activity Patterns of Behavioral and Expression QTLs
Source: PLoS One. 2012 Feb 16;7(2):e31805. doi: 10.1371/journal.pone.0031805 (PMC3281015; doi:10.1371/journal.pone.0031805)
Supplement: Table S1 — Behavioral phenotypes. (XLS) [file pone.0031805.s003.xls]

## Sheet: Total_Open
	LXS								BXD
	Total Open (percentage of time)*								Total Open (percentage of time)*
Strain	SC	EC	SR	ER				Strain	SC	EC	SR	ER
LXS25	0.9 (0.8)	39 (13)	32 (9)	35 (7)				BXD38	4 (1)	21 (18)	6 (-)	56 (-)
LXS14	12 (3)	39 (3)	16 (6)	54 (4)				BXD13	4 (1)	9 (2)	19 (8)	22 (5)
LXS16	15 (4)	48 (6)	17 (4)	45 (4)				BXD5	6 (2)	8 (-)	4 (-)	35 (3)
ISS	15 (9)	60 (11)	15 (5)	64 (9)				BXD28	7 (2)	14 (4)	6 (3)	6 (4)
LXS26	15 (3)	39 (4)	17 (4)	58 (3)				BXD15	10 (3)	18 (7)	10 (2)	34 (8)
LXS46	15 (3)	32 (6)	17 (3)	45 (6)				BXD39	10 (4)	37 (3)	19 (2)	32 (4)
LXS90	16 (3)	45 (3)	25 (4)	47 (3)				BXD49	10 (3)	36 (4)	6 (3)	15 (4)
LXS122	17 (3)	37 (5)	33 (4)	51 (5)				BXD45	12 (3)	32 (5)	20 (2)	45 (6)
LXS54	19 (9)	60 (3)	34 (8)	62 (4)				BXD2	12 (3)	30 (4)	28 (9)	33 (9)
LXS78	25 (6)	46 (6)	39 (4)	45 (5)				BXD73	12 (3)	40 (4)	12 (4)	51 (4)
LXS103	25 (3)	33 (6)	27 (4)	34 (4)				BXD67	13 (3)	15 (4)	20 (4)	7 (-)
LXS100	26 (3)	54 (8)	22 (3)	61 (5)				BXD11	13 (3)	25 (6)	15 (8)	35 (8)
LXS42	27 (4)	53 (6)	34 (5)	56 (4)				BXD56	14 (4)	12 (5)	11 (3)	22 (8)
LXS97	28 (3)	47 (4)	37 (4)	51 (3)				BXD31	15 (3)	41 (6)	20 (4)	41 (1)
LXS110	29 (4)	51 (4)	40 (3)	55 (3)				BXD86	15 (2)	33 (6)	14 (2)	39 (6)
LXS19	33 (5)	41 (5)	38 (5)	54 (5)				BXD97	15 (3)	37 (6)	11 (2)	31 (2)
LXS39	33 (4)	37 (3)	31 (3)	40 (3)				BXD98	15 (4)	36 (6)	16 (4)	34 (7)
LXS7	33 (3)	46 (3)	31 (3)	46 (3)				BXD33	15 (3)	32 (6)	29 (8)	48 (15)
ILS	35 (3)	49 (2)	28 (4)	44 (3)				BXD80	16 (4)	39 (3)	18 (3)	41 (4)
LXS66	35 (4)	52 (2)	37 (4)	54 (4)				BXD19	16 (4)	22 (7)	36 (4)	41 (6)
LXS123	36 (3)	52 (3)	38 (3)	52 (2)				BXD100	16 (2)	26 (5)	17 (3)	26 (3)
LXS88	36 (6)	34 (4)	47 (5)	53 (4)				BXD6	16 (4)	34 (5)	20 (3)	32 (7)
LXS98	36 (4)	58 (5)	37 (6)	51 (5)				BXD8	17 (3)	28 (4)	18 (8)	43 (-)
LXS23	37 (5)	50 (3)	37 (3)	47 (3)				BXD16	17 (7)	40 (8)	4 (1)	52 (8)
LXS51	41 (4)	59 (2)	46 (2)	58 (3)				BXD21	17 (8)	21 (6)	24 (9)	36 (2)
LXS3	41 (4)	53 (5)	37 (4)	51 (4)				BXD12	18 (6)	43 (10)	15 (4)	41 (4)
LXS92	42 (8)	42 (4)	41 (8)	58 (4)				BXD20	19 (-)	58 (-)	9 (-)	25 (-)
LXS36	43 (3)	49 (4)	32 (3)	50 (4)				BXD61	19 (3)	32 (4)	22 (3)	40 (4)
LXS50	46 (3)	42 (5)	42 (4)	50 (4)				DBA/2J	20 (4)	36 (9)	17 (3)	29 (5)
LXS80	53 (2)	66 (2)	56 (2)	61 (2)				BXD74	20 (-)	28 (-)	2 (-)	41 (-)
LXS99	57 (3)	50 (3)	50 (3)	50 (4)				BXD65	21 (3)	29 (4)	21 (3)	25 (4)
								BXD85	21 (2)	19 (4)	15 (2)	27 (6)
*The standard error of the mean is in parentheses after each value.								BXD92	21 (5)	29 (5)	21 (2)	31 (2)
								BXD96	22 (2)	25 (3)	24 (4)	31 (4)
								BXD83	22 (3)	33 (3)	26 (2)	27 (3)
								BXD27	22 (6)	31 (8)	12 (5)	19 (-)
								C57BL/6J	22 (3)	17 (4)	20 (3)	29 (5)
								BXD77	24 (6)	34 (7)	16 (6)	19 (5)
								BXD70	25 (3)	49 (6)	24 (4)	58 (4)
								BXD89	26 (4)	41 (9)	30 (5)	47 (6)
								BXD48	26 (4)	48 (8)	37 (5)	45 (3)
								BXD71	26 (4)	29 (5)	23 (3)	47 (5)
								BXD9	26 (3)	16 (7)	24 (4)	10 (2)
								BXD32	26 (2)	45 (3)	32 (2)	48 (2)
								BXD95	26 (2)	32 (5)	33 (2)	38 (3)
								BXD87	26 (4)	44 (3)	36 (4)	33 (4)
								BXD66	27 (4)	33 (4)	20 (3)	43 (6)
								BXD51	27 (2)	34 (4)	28 (3)	40 (5)
								BXD81	27 (2)	31 (6)	36 (2)	66 (12)
								BXD43	27 (2)	49 (5)	30 (3)	48 (5)
								BXD69	27 (4)	58 (6)	31 (4)	60 (7)
								BXD84	28 (4)	24 (5)	20 (4)	34 (6)
								BXD44	28 (3)	37 (4)	20 (3)	32 (6)
								BXD62	28 (6)	34 (8)	22 (3)	37 (6)
								BXD55	29 (3)	36 (5)	19 (3)	34 (6)
								BXD1	30 (4)	31 (4)	35 (3)	33 (4)
								BXD90	30 (4)	47 (4)	32 (3)	44 (4)
								BXD75	31 (4)	31 (7)	19 (4)	40 (4)
								BXD40	31 (4)	49 (6)	35 (4)	44 (6)
								BXD34	33 (5)	48 (6)	36 (3)	46 (5)
								BXD60	33 (3)	31 (7)	37 (4)	36 (6)
								BXD68	33 (3)	39 (6)	36 (3)	41 (2)
								BXD99	34 (3)	24 (3)	36 (4)	55 (4)
								BXD42	37 (3)	46 (2)	31 (4)	50 (5)
								BXD50	38 (3)	53 (4)	36 (3)	59 (5)
								*The standard error of the mean is in parentheses after each value.

## Sheet: Total_Activity_Count
	LXS							BXD
	Total Activity (beam breaks/sec)*							Total Activity (beam breaks/sec)*
Strain	SC	EC	SR	ER			Strain	SC	EC	SR	ER
ISS	1 (0.5)	2.2 (0.6)	0.99 (0.04)	1.7 (0.3)			BXD74	1.0 (-)	1.9 (-)	1.3 (-)	1.4 (-)
LXS98	1.5 (0.2)	3.0 (0.5)	1.3 (0.2)	2.4 (0.4)			BXD50	1.05 (0.05)	1.7 (0.2)	1.17 (0.08)	1.4 (0.2)
LXS16	1.5 (0.1)	2.4 (0.3)	1.0 (0.2)	1.5 (0.2)			BXD66	1.06 (0.05)	1.9 (0.1)	1.02 (0.08)	1.6 (0.2)
LXS3	1.5 (0.1)	2.8 (0.3)	1.6 (0.2)	2.6 (0.5)			BXD39	1.1 (0.1)	1.7 (0.1)	1.22 (0.07)	1.56 (0.08)
LXS100	1.5 (0.1)	2.1 (0.6)	1.3 (0.1)	1.9 (0.3)			BXD5	1.2 (0.1)	0.9 (-)	1.5 (0.4)	0.5 (0.1)
LXS23	1.6 (0.1)	3.9 (0.3)	1.6 (0.2)	3.2 (0.4)			BXD27	1.2 (0.1)	2.1 (0.3)	1.1 (0.3)	1.8 (-)
LXS103	1.6 (0.1)	1.8 (0.3)	1.4 (0.1)	1.5 (0.2)			BXD28	1.2 (0.1)	1.5 (0.2)	1.27 (0.05)	1.4 (0.1)
LXS110	1.6 (0.1)	3.7 (0.2)	1.6 (0.1)	3.7 (0.3)			BXD8	1.24 (0.09)	1.9 (0.2)	1.22 (0.07)	2.0 (-)
LXS19	1.6 (0.2)	2.2 (0.3)	1.3 (0.2)	2.0 (0.4)			BXD81	1.24 (0.05)	1.3 (0.1)	1.51 (0.05)	0.7 (0.1)
LXS39	1.7 (0.1)	3.0 (0.2)	1.9 (0.1)	2.9 (0.2)			BXD62	1.2 (0.1)	1.1 (0.2)	1.2 (0.1)	1.4 (0.2)
LXS50	1.7 (0.2)	2.5 (0.3)	1.6 (0.2)	2.8 (0.2)			BXD33	1.27 (0.09)	1.7 (0.2)	1.17 (0.09)	1.9 (0.5)
LXS25	1.7 (0.2)	5.0 (0.9)	1.2 (0.2)	3 (1)			BXD21	1.3 (0.1)	2.3 (0.2)	1.3 (0.1)	2.6 (0.2)
LXS123	1.8 (0.1)	3.6 (0.3)	2.0 (0.2)	2.9 (0.3)			BXD13	1.31 (0.06)	1.6 (0.2)	1.3 (0.3)	1.54 (0.05)
LXS14	1.8 (0.2)	3.6 (0.4)	1.8 (0.1)	4.9 (0.6)			BXD34	1.31 (0.09)	1.3 (0.2)	1.19 (0.07)	1.6 (0.2)
LXS46	1.8 (0.1)	2.1 (0.5)	1.8 (0.1)	2.4 (0.3)			BXD11	1.32 (0.08)	1.4 (0.2)	0.7 (0.1)	1.2 (0.3)
LXS90	1.8 (0.1)	3.6 (0.3)	1.7 (0.1)	3.0 (0.3)			BXD89	1.36 (0.08)	0.9 (0.2)	1.42 (0.6)	1.1 (0.2)
LXS92	1.9 (0.3)	2.2 (0.1)	1.40 (0.04)	3.4 (0.6)			BXD43	1.38 (0.07)	1.2 (0.2)	1.20 (0.08)	1.2 (0.2)
LXS122	1.9 (0.1)	3.1 (0.3)	2.3 (0.1)	3.1 (0.2)			BXD77	1.4 (0.2)	1.4 (0.2)	1.3 (0.1)	1.3 (0.2)
LXS99	1.9 (0.2)	2.9 (0.2)	1.8 (0.1)	2.4 (0.2)			BXD84	1.38 (0.06)	1.7 (0.1)	1.15 (0.07)	1.6 (0.2)
LXS78	1.9 (0.2)	3.0 (0.4)	1.9 (0.2)	2.4 (0.4)			BXD68	1.4 (0.1)	2.3 (0.2)	1.38 (0.09)	2.6 (0.1)
ILS	2.0 (0.2)	4.1 (0.3)	1.8 (0.2)	3.8 (0.4)			BXD61	1.4 (0.1)	1.7 (0.1)	1.33 (0.06)	1.5 (0.2)
LXS54	2.0 (0.2)	5.2 (0.6)	2.1 (0.4)	4.3 (0.1)			BXD87	1.4 (0.1)	1.3 (0.2)	1.16 (0.04)	0.9 (0.1)
LXS36	2.0 (0.2)	2.1 (0.4)	1.5 (0.1)	1.9 (0.2)			BXD92	1.4 (0.1)	1.9 (0.3)	1.59 (0.06)	2.2 (0.1)
LXS88	2.0 (0.2)	1.9 (0.4)	2.6 (0.1)	3.7 (0.4)			BXD99	1.41 (0.09)	2.0 (0.2)	1.43 (0.08)	1.5 (0.2)
LXS97	2.0 (0.2)	3.5 (0.3)	2.0 (0.1)	4.5 (0.4)			BXD2	1.43 (0.08)	2.0 (0.2)	1.4 (0.1)	2.0 (0.3)
LXS26	2.0 (0.1)	2.8 (0.3)	1.6 (0.2)	3.4 (0.3)			BXD100	1.43 (0.08)	1.5 (0.2)	1.17 (0.07)	1.4 (0.1)
LXS7	2.1 (0.1)	4.4 (0.4)	2.3 (0.2)	4.0 (0.4)			BXD73	1.4 (0.2)	2.1 (0.2)	1.3 (0.1)	1.7 (0.2)
LXS42	2.2 (0.3)	3.1 (0.4)	2.1 (0.2)	3.4 (0.3)			BXD42	1.44 (0.08)	2.3 (0.1)	1.7 (0.1)	2.3 (0.2)
LXS66	2.4 (0.2)	3.6 (0.2)	2.1 (0.2)	3.6 (0.2)			BXD48	1.5 (0.1)	1.4 (0.2)	1.50 (0.06)	1.8 (0.1)
LXS80	2.4 (0.2)	4.8 (0.2)	2.4 (0.2)	4.4 (0.3)			BXD51	1.45 (0.06)	1.65(0.09)	1.37 (0.09)	1.6 (0.2)
LXS51	2.4 (0.1)	4.8 (0.3)	2.1 (0.1	4.2 (0.2)			BXD86	1.5 (0.1)	1.3 (0.2)	1.3 (0.1)	1.1 (0.1)
							BXD49	1.46 (0.06)	2.0 (0.2)	1.21 (0.09)	1.8 (0.2)
*The standard error of the mean is in parentheses after each value.							BXD83	1.47 (0.06)	2.23 (0.09)	1.40 (0.09)	1.83 (0.08)
							BXD60	1.48 (0.08)	1.2 (0.1)	1.4 (0.1)	1.7 (0.2)
							BXD44	1.5 (0.1)	1.3 (0.1)	1.26 (0.06)	1.5 (0.1)
							BXD80	1.49 (0.7)	2.1 (0.2)	1.7 (0.1)	2.3 (0.1)
							BXD31	1.51 (0.09)	1.9 (0.2)	1.3 (0.1)	1.5 (0.4)
							BXD67	1.51 (0.09)	1.8 (0.1)	1.4 (0.1)	1.4 (-)
							BXD16	1.5 (0.1)	2.1 (0.3)	1.2 (0.1)	1.8 (0.3)
							BXD9	1.52 (0.7)	0.8 (0.2)	1.43 (0.09)	1.0 (0.2)
							BXD70	1.5 (0.1)	1.7 (0.2)	1.22 (0.7)	1.3 (0.2)
							DBA/2J	1.5 (0.1)	1.6 (0.3)	1.3 (0.1)	2.1 (0.2)
							BXD75	1.5 (0.1)	1.4 (0.2)	1.52 (0.08)	1.8 (0.2)
							BXD69	1.6 (0.1)	0.7 (0.2)	1.53 (0.09)	0.7 (0.2)
							BXD38	1.6 (0.2)	1.8 (0.3)	1.5 (-)	1.3 (-)
							BXD90	1.61 (0.08)	1.9 (0.2)	1.46 (0.08)	2.0 (0.2)
							BXD96	1.62 (0.9)	2.0 (0.1)	1.5 (0.1)	2.1 (0.2)
							BXD32	1.63 (0.06)	2.2 (0.2)	1.57 (0.07)	2.4 (0.1)
							BXD19	1.63 (0.07)	1.8 (0.2)	1.45 (0.08)	2.6 (0.5)
							BXD40	1.7 (0.1)	1.7 (0.2)	1.4 (0.1)	1.6 (0.2)
							BXD95	1.68 (0.05)	1.6 (0.2)	1.6 (0.1)	2.0 (0.2)
							BXD85	1.7 (0.1)	1.8 (0.2)	1.74 (0.08)	2. 0 (0.2)
							BXD56	1.70 (0.08)	1.7 (0.2)	1.68 (0.08)	1.7 (0.2)
							BXD6	1.71 (0.08)	2.1 (0.2)	1.7 (0.1)	1.8 (0.2)
							BXD65	1.72 (0.09)	2.0 (0.1)	1.60 (0.09)	1.5 (0.2)
							BXD71	1.7 (0.2)	2.5 (0.2)	1.7 (0.1)	2.1 (0.3)
							BXD45	1.73 (0.08)	2.2 (0.2)	1.69 (0.08)	2.1 (0.2)
							C57BL/6J	1.73 (0.09)	1.4 (0.2)	1.55 (0.08)	1.4 (0.2)
							BXD1	1.7 (0.1)	2.4 (0.2)	1.7 (0.2)	2.7 (0.3)
							BXD15	1.8 (0.1)	1.9 (0.3)	1.6 (0.3)	2.6 (0.5)
							BXD55	1.8 (0.1)	1.4 (0.3)	1.73 (0.07)	1.7 (0.2)
							BXD98	1.8 (0.1)	1.3 (0.2)	1.60 (0.08)	1.8 (0.3)
							BXD12	1.8 (0.1)	2.3 (0.3)	1.5 (0.2)	2.3 (0.1)
							BXD97	1.9 (0.1)	1.6 (0.3)	1.9 (0.1)	1.7 (0.2)
							*The standard error of the mean is in parentheses after each value.
