# Supplementary material for: Treatment- and Population-Dependent Activity Patterns of Behavioral and Expression QTLs
Source: PLoS One. 2012 Feb 16;7(2):e31805. doi: 10.1371/journal.pone.0031805 (PMC3281015; doi:10.1371/journal.pone.0031805)
Supplement: Table S2 — Behavioral phenotype QTL mapping. (XLS) [file pone.0031805.s004.xls]

## Sheet: LXS_behavioral_QTLs
Phenotype	Chr	Mb	cM	Marker	Treatment	Peak LRS	6.9 LRS [1.5 LOD] range (Mb)	Classification		SC LXS LRS	SC LXS p	EC LXS LRS	EC LXS p	SR LXS LRS	SR LXS p	ER LXS LRS	ER LXS p		BXD Locus	BXD Chr	BXD cM	BXD SC LRS	BXD SC p	BXD EC LRS	BXD EC p	BXD SR LRS	BXD SR p	BXD ER LRS	BXD ER p
OPEN5-10	2	122.994	62.453	rs13476748	ER	11.159	103.2 to 159.3	Suggestive		0.78	1	1.16	1	0	1	10.04	0.55		rs13476748	2	79.89	0.08	1	0.21	1	3.59	1	0.24	1
ACTCNT0-5	3	96.738	42.772	rs6177289	ER	17.423	95.2 to 100.6	Suggestive		6.53	0.99	3.31	1	0.61	1	17.04	0.07		rs13477272	3	52.33	0.74	1	1.21	1	0	1	1.17	1
ACTCNT0-5	3	135.169	60.535	rs13477426	EC	16.614	129.8 to 141.7	Significant		3.33	1	16.42	0.05	1.87	1	6.91	0.99		rs13477425	3	79.3	0.11	1	0.11	1	1.38	1	0.28	1
ACTCNT0-5	3	152.562	72.732	rs13477497	ER	14.51	119.3 to 155.3	Suggestive		2.76	1	4.47	1	3.26	1	14.11	0.19		rs13477494	3	92.94	0.05	1	0.65	1	0.45	1	2.12	1
ACTCNT5-10	3	78.786	34.999	rs13477217	ER	14.858	69.8 to 90.8	Suggestive		1.65	1	3.92	1	1.78	1	14	0.18		rs3672300	3	48.55	2.31	1	1.64	1	1.37	1	1.01	1
ACTCNT5-10	3	128.285	55.504	rs3670168	ER	11.134	63.2 to 155.0	Suggestive		1.53	1	11.05	0.47	0.55	1	10.45	0.59		rs3670168	3	71.87	3.51	1	1.7	1	1.08	1	0.21	1
ACTCNT5-10	3	137.745	61.88	rs13477438	EC	17.197	126.4 to 141.7	Significant		1.65	1	16.67	0.05	3.27	1	8.51	0.87		rs3669047	3	79.9	1.09	1	0.75	1	1.33	1	0.25	1
ACTCNT5-10	3	153.85	76.064	rs13477499	SR	11.064	152.0 to 156.2	Suggestive		3.85	1	4.29	1	10.7	0.5	7.18	0.98		rs3716135	3	95.31	0.48	1	0	1	0.27	1	0.03	1
TOTAL ACTCNT	3	13.194	78.786	rs13477217	ER	13.194	69.8 to 117.4	Suggestive		2.55	1	4.08	1	1.4	1	12.62	0.33		rs3672300	3	48.55	1.79	1	1.07	1	0.24	1	0.81	1
TOTAL ACTCNT	3	137.745	61.88	rs13477438	EC	15.833	129.6 to 142.3	Suggestive		3.78	1	15.6	0.09	3.62	1	9.77	0.73		rs3669047	3	79.9	0.31	1	0.37	1	1.22	1	0.4	1
TOTAL ACTCNT	3	145.132	67.391	rs13477469	ER	12.093	119.3 to 155.0	Suggestive		4.5	1	10.35	0.62	7.53	0.96	11.53	0.48		rs8243522	3	87.22	0.69	1	1	1	0.55	1	0.31	1
OPEN0-5	5	34.394	19.688	rs3726925	ER	11.765	30.7 to 37.9	Suggestive		4.42	1	5.25	1	3.56	1	10.79	0.56		rs13478175	5	24.83	0.02	1	0.63	1	1.66	1	0.04	1
TOTAL OPEN	8	50.192	28.884	rs6218480	SR	10.925	44.5 to 52.0	Suggestive		6.36	1	0.94	1	9.38	0.73	0.02	1		rs13479741	8	31.69	0.69	1	0.86	1	3.59	1	7.29	0.98
ACTCNT0-5	9	60.849	42.92	rs13480227	SR	11.791	59.2 to 63.9	Suggestive		1.72	1	3.51	1	12.99	0.28	7.53	0.96		rs3664495	9	34.72	7.34	0.98	0.01	1	5.06	1	0.48	1
ACTCNT5-10	9	69.407	48.493	rs13480260	ER	14.374	59.2 to 71.6	Suggestive		3.05	1	3.38	1	4.15	1	15.34	0.1		rs13480260	9	41.77	0.2	1	4.95	1	3.5	1	6.06	1
ACTCNT5-10	9	113.167	77.098	D9Mit200	ER	12.116	101.7 to 120.5	Suggestive		1.81	1	3.26	1	3.06	1	11.52	0.42		gnf09.109.694	9	74.05	3.34	1	0.74	1	0.11	1	0.65	1
OPEN5-10	9	70.831	50.535	rs3721056	ER	14.591	64.3 to 71.8	Suggestive		2.7	1	6.04	1	2.03	1	13.74	0.09		rs3721056	9	42.94	0.36	1	0.22	1	0.11	1	0.91	1
TOTAL ACTCNT	9	60.849	42.92	rs13480227	SR	11.583	49.5 to 63.9	Suggestive		3	1	5.61	1	12.71	0.29	12.35	0.39		rs3664495	9	34.72	3.97	1	0.63	1	5.75	1	2.11	1
TOTAL OPEN	9	70.831	50.535	rs3721056	ER	10.026	63.5 to 71.8	Suggestive		3.08	1	6.36	1	3.24	1	9.33	0.72		rs3721056	9	42.94	0.15	1	0.02	1	0.05	1	1.96	1
ACTCNT5-10	12	107.519	58.638	rs13481635	SC	11.886	95.0 to 112.5	Suggestive		8.06	0.92	0.01	1	3.44	1	4.82	1		rs13481636	12	88.95	1	1	0.72	1	6.34	1	1.69	1
OPEN0-5	13	39.511	13.561	rs13481772	SC	10.387	24.7 to 46.8	Suggestive		9.38	0.75	6.24	1	5.15	1	7.45	0.97		CEL-13_38785537	13	19.99	0.7	1	0.13	1	0.55	1	0.95	1
OPEN0-5	13	45.846	45.846	rs4229721	EC	11.133	35.0 to 52.8	Suggestive		7.14	0.97	10.02	0.6	4.72	1	7.91	0.94		rs4229721	13	25.32	2.81	1	0.01	1	4.39	1	0.64	1
OPEN5-10	13	45.557	17.14	rs4229721	EC	11.131	22.1 to 46.8	Suggestive		5.31	1	10.22	0.63	3.39	1	3.07	1		rs4229721	13	25.32	0.92	1	0.88	1	2.52	1	2.29	1
TOTAL OPEN	13	45.557	17.14	rs4229721	EC	12.881	24.7 to 46.8	Suggestive		6.56	0.99	11.8	0.4	4.44	1	5.76	1		rs4229721	13	25.32	2.03	1	0.23	1	3.76	1	1.5	1
ACTCNT0-5	14	83.3	47	rs13482280	ER	12.271	74.7 to 101.0	Suggestive		3.01	1	6.34	1	1.95	1	12.69	0.31		rs13482280	14	42.48	0.07	1	0.1	1	0.13	1	0.16	1
OPEN0-5	14	8.554	0.997	rs3689508	EC	20.316	0 to 22.6	Significant		6.17	1	18.72	0.01	5.97	1	1.1	1		rs3689508	14	0.29	0.4	1	0.05	1	3.31	1	0.38	1
OPEN5-10	14	8.554	0.997	rs3689508	EC	11.422	0 to 62.4	Suggestive		1.56	1	10.38	0.6	2.27	1	4.88	1		rs3689508	14	0.29	0.26	1	1.5	1	0.24	1	1.28	1
OPEN5-10	14	97.05	52.155	D18Mit128	SR	15.703	88.9 to 114.4	Suggestive		3.2	1	0.35	1	14.25	0.14	1.27	1		gnf14.093.344	14	48.04	0.01	1	0.15	1	0.05	1	0.02	1
TOTAL OPEN	14	8.554	0.997	rs3689508	EC	17.773	0 to 23.6	Significant		3.7	1	16.3	0.05	4.12	1	3.51	1		rs3689508	14	0.29	0.43	1	0.1	1	1.78	1	0.36	1
TOTAL OPEN	14	97.05	52.155	D18Mit128	SR	13.781	77.8 to 111.1	Suggestive		2.41	1	0.66	1	12.39	0.28	0.8	1		gnf14.093.344	14	48.04	0	1	0.12	1	0.01	1	0	1
OPEN0-5	15	72.465	43.183	rs13482644	SC	10.769	65.7 to 81.6	Suggestive		9.59	0.72	0.67	1	5.8	1	0.23	1		D15Mit105	15	45.49	5.19	1	2.59	1	3.21	1	5.56	1
OPEN5-10	15	72.465	43.183	rs13482644	SC	14.092	70.0 to 82.2	Suggestive		12.43	0.31	0.29	1	1.38	1	0.64	1		D15Mit105	15	45.49	0.02	1	1.85	1	0.01	1	2.17	1
TOTAL OPEN	15	72.465	43.183	rs13482644	SC	13.153	65.7 to 83.2	Suggestive		11.63	0.4	0.51	1	3.28	1	0.08	1		D15Mit105	15	45.49	1.66	1	2.74	1	1.09	1	4.17	1
OPEN0-5	16	88.823	40.181	rs4215932	ER	12.075	88.5 to 91.5	Suggestive		0.63	1	2.47	1	0.28	1	16.44	0.07		rs4215932	16	72.33	0.36	1	0	1	0	1	0.15	1
OPEN5-10	18	83.305	55.379	rs13483447	EC	10.676	71.7 to 88.6	Suggestive		0.1	1	6.28	1	0.33	1	0.13	1		rs3705890	18	83.56	0.12	1	1.92	1	0.18	1	0	1
OPEN0-5	19	36.122	21.73	rs13483606	EC	11.261	33.0 to 38.4	Suggestive		0.53	1	10.17	0.58	0.3	1	2.5	1		rs13483606	19	46.89	1.39	1	1.5	1	1.21	1	0.8	1
OPEN0-5	19	47.024	31.279	rs3705264	ER	13.975	43.7 to 51.4	Suggestive		0.56	1	9.48	0.72	0.72	1	18.3	0.03		rs3705264	19	59.3	0.33	1	1.99	1	0.04	1	1.54	1
OPEN5-10	19	37.804	23.433	rs3653886	ER	9.373	30.9 to 49.9	Suggestive		0.29	1	6.55	0.99	0.75	1	8.46	0.82		rs3653886	19	50.2	0.18	1	1.13	1	2.71	1	0.46	1
TOTAL OPEN	19	36.122	21.73	rs13483606	EC	11.15	26.4 to 48.4	Suggestive		0.04	1	10.07	0.65	0.04	1	4.57	1		rs13483606	19	46.89	0.47	1	2.56	1	2.51	1	1.27	1
TOTAL OPEN	19	45.365	31.279	rs13483643	ER	10.9	33.0 to 52.0	Suggestive		0.26	1	6.84	0.99	0.49	1	13.58	0.16		rs13483641	19	58.71	0.02	1	0.54	1	0.03	1	0.84	1

## Sheet: BXD_behavioral_QTLs
Phenotype	Chr	Mb	cM	Marker	Treatment	Peak LRS	6.9 LRS [1.5 LOD] range (Mb)	Classification		BXD SC LRS	BXD SC p	BXD EC LRS	BXD EC p	BXD SR LRS	BXD SR p	BXD ER LRS	BXD ER p		LXS Locus	LXS Chr	LXS cM	SC LXS LRS	SC LXS p	EC LXS LRS	EC LXS p	SR LXS LRS	SR LXS p	ER LXS LRS	ER LXS p
ACTCNT5-10	1	25.28	15.43	mCV24784983	EC	17.94	22.85 to 31.71	Significant		3.13	1	17.94	0.05	0.04	1	6.25	1		mCV24784983	1	11.68	0.45	1	1.4	1	0.03	1	2.46	1
TOTAL ACTCNT	1	25.28	15.43	mCV24784983	EC	17.28	22.85 to 31.71	Significant		3.19	1	17.28	0.04	0.21	1	10.5	0.61		mCV24784983	1	11.68	0.01	1	2.23	1	0.04	1	2.7	1
ACTCNT0-5	1	25.49	16.65	rs13475771	EC	13.44	22.85 to 31.71	Suggestive		1.25	1	13.44	0.21	0.27	1	11.95	0.41		D1Mit211	1	12.37	0	1	2.15	1	0.92	1	3.27	1
ACTCNT0-5	1	25.63	18.93	rs13475772	ER	14.13	18.91 to 38.08	Suggestive		3.1	1	12.42	0.31	1.31	1	14.13	0.19		rs13475772	1	12.7	0.04	1	2.18	1	0.69	1	3.84	1
TOTAL ACTCNT	1	25.63	18.93	rs13475772	ER	12.96	14.46 to 41.35	Suggestive		3	1	16.03	0.07	1.08	1	12.96	0.24		rs13475772	1	12.7	0.01	1	2.23	1	0.04	1	2.7	1
OPEN0-5	1	74.33	74.33	gnf01.103.560	ER	10.85	96.16 to 112.50	Suggestive		2.31	1	1.48	1	4.52	1	10.85	0.5		D1Mit135	1	46.22	0.32	1	0.04	1	0	1	0.37	1
TOTAL OPEN	1	74.91	74.91	gnf01.103.869	ER	11.66	96.42 to 112.50	Suggestive		3.89	1	0.76	1	4.4	1	11.66	0.41		D1Mit135	1	46.22	0.17	1	0	1	0.12	1	0.09	1
ACTCNT0-5	1	158.7	98.71	D1Mit14	SC	20.08	155.75 to 174.79	Significant		20.08	0.01	6	1	15.06	0.12	10.47	0.62		rs6318983	1	65.03	0	1	0	1	0	1	0.01	1
ACTCNT5-10	1	156.05	96.4	rs13476187	SC	20.75	154.76 to 172.98	Significant		20.75	0.01	6.69	0.99	19.48	0.01	21.48	0.01		rs13476187	1	62.41	0.32	1	0.03	1	0	1	0.08	1
ACTCNT5-10	1	156.05	96.4	rs13476187	SR	19.48	154.68 to 165.32	Significant		20.75	0.01	6.69	0.99	19.48	0.01	21.48	0.01		rs13476187	1	62.41	0.32	1	0.03	1	0	1	0.08	1
TOTAL ACTCNT	1	157.81	97.56	D1Mit451	SC	23.21	155.75 to 174.79	Significant		23.21	0	6.38	1	19.43	0.02	19.04	0.01		rs6181202	1	62.74	0.32	1	0.12	1	0.43	1	0.28	1
ACTCNT5-10	1	157.81	97.56	D1Mit451	ER	24.56	148.39 to 174.79	Significant		18.57	0.02	5.56	1	17.73	0.02	24.56	0		rs6181202	1	62.74	0.32	1	0.03	1	0	1	0.08	1
TOTAL ACTCNT	1	157.81	97.56	D1Mit451	ER	19.04	148.39 to 174.79	Significant		23.21	0	6.38	1	19.43	0.02	19.04	0.01		rs6181202	1	62.74	0.32	1	0.12	1	0.43	1	0.28	1
ACTCNT0-5	1	161.69	99.57	rs3022845	SR	18.61	154.76 to 174.79	Significant		17.98	0.03	5.59	1	18.61	0.03	8.32	0.91		rs3022845	1	65.7	0	1	0	1	0	1	0.01	1
TOTAL ACTCNT	1	161.69	99.57	rs3653666	SR	22.68	155.75 to 174.79	Significant		20.76	0.01	5.93	1	22.68	0	16.02	0.07		rs6318983	1	65.03	0.02	1	0	1	0.02	1	0.18	1
TOTAL ACTCNT	2	147.75	91.2	rs13476825	ER	11.42	136.25 to 159.37	Suggestive		0.64	1	3.54	1	0.1	1	11.42	0.45		rs3668423	2	71.93	4.81	1	3.8	1	0.76	1	5.6	1
ACTCNT5-10	2	145.11	91.2	rs3022909	ER	12.22	136.25 to 159.37	Suggestive		0.1	1	3.07	1	0.19	1	12.22	0.36		rs13476818	2	71.93	2.81	1	3.94	1	0.82	1	7.78	0.95
TOTAL OPEN	5	123.74	85.56	rs13478499	SC	10.74	119.18 to 132.51	Suggestive		10.74	0.57	1.05	1	3.14	1	0.17	1		rs13478508	5	58.72	1.42	1	0.2	1	0.29	1	0.32	1
ACTCNT0-5	6	34.46	27.91	rs13478705	ER	12.19	30.22 to 38.08	Suggestive		0.79	1	2.21	1	0.04	1	12.19	0.38		rs13478705	6	18.59	0.08	1	0.23	1	0.85	1	0.02	1
TOTAL ACTCNT	6	34.68	27.91	D6Mit268	ER	11.48	30.22 to 38.08	Suggestive		0.7	1	2.57	1	0.42	1	11.48	0.44		D6Mit268	6	19.27	0.39	1	0.98	1	0.04	1	0.11	1
TOTAL ACTCNT	6	53.56	48.98	rs3688920	SC	11.15	49.08 to 64.77	Suggestive		11.15	0.5	0.4	1	3.81	1	1.98	1		rs3653600	6	29.14	0.59	1	0.28	1	0.08	1	0.04	1
OPEN0-5	6	97.88	72.38	rs13478919	EC	12.39	94.63 to 98.96	Suggestive		1.23	1	12.39	0.34	0.89	1	3.95	1		rs13478919	6	50.39	0.01	1	1.15	1	0.01	1	0	1
ACTCNT5-10	7	96.59	61.58	rs3711806	ER	11.3	90.87 to 124.38	Suggestive		0.73	1	7.14	0.98	0	1	11.3	0.47		rs13479393	7	39.52	3.15	1	0.03	1	1.71	1	1.24	1
TOTAL ACTCNT	7	95.85	61.58	rs13479392	ER	11.18	90.87 to 118.97	Suggestive		0.94	1	6.66	0.99	0.13	1	11.18	0.49		rs3671486	7	39.19	4.43	1	0.88	1	1.88	1	1.28	1
ACTCNT0-5	9	54.76	33.28	rs6206488	SC	11.4	51.52 to 62.22	Suggestive		11.4	0.47	0.11	1	10.08	0.71	2.08	1		rs13480205	9	38.95	0.94	1	0.75	1	4.85	1	4.41	1
ACTCNT0-5	9	80.92	49.16	rs3697374	EC	10.42	74.38 to 85.39	Suggestive		0.42	1	10.42	0.61	1.11	1	5.29	1		rs6393229	9	57.56	0.5	1	0.9	1	3.92	1	2.84	1
ACTCNT5-10	9	80.92	49.16	rs3697374	EC	11.58	71.80 to 85.39	Suggestive		0.16	1	11.58	0.46	1.66	1	9.4	0.77		rs6393229	9	57.56	0.51	1	0.73	1	3.01	1	7.15	0.98
TOTAL ACTCNT	9	80.92	49.16	rs3697374	EC	12.21	77.22 to 85.39	Suggestive		0.32	1	12.21	0.36	1.57	1	8.18	0.93		rs6393229	9	57.56	0.65	1	1.47	1	4.11	1	5.96	1
TOTAL ACTCNT	9	102.63	60.42	rs3707740	SR	13.01	94.38 to 105.98	Suggestive		6.97	0.99	3.83	1	13.01	0.26	3.81	1		rs3089531	9	67.57	2.05	1	7.86	0.95	6.03	1	5.38	1
ACTCNT5-10	9	105.68	63.86	rs13480398	SR	14.35	96.71 to 105.98	Suggestive		1.37	1	1.78	1	14.35	0.11	0.38	1		rs3089531	9	67.57	0.89	1	5.96	1	2.42	1	5.03	1
ACTCNT5-10	11	51.82	30.88	rs13481023	EC	14.68	47.93 to 62.07	Suggestive		0.37	1	14.68	0.15	0.19	1	4.82	1		gnf11.055.501	11	38.28	0.68	1	0.16	1	1.51	1	0.15	1
TOTAL ACTCNT	11	51.82	30.88	rs13481023	EC	14.34	47.93 to 62.07	Suggestive		0.14	1	14.34	0.14	0.58	1	4.78	1		gnf11.055.501	11	38.28	0.01	1	0.52	1	1.82	1	0.55	1
ACTCNT0-5	11	52.34	31.17	rs6173994	EC	11.21	43.55 to 62.07	Suggestive		0.02	1	11.21	0.49	0.23	1	3.56	1		gnf11.055.501	11	38.28	0.69	1	0.64	1	1.6	1	1.1	1
TOTAL ACTCNT	11	76.82	53.98	rs13481111	SC	12.7	72.27 to 82.07	Suggestive		12.7	0.29	1.32	1	2.35	1	0.91	1		rs13481106	11	50.86	1.06	1	1.67	1	1.81	1	0.4	1
ACTCNT5-10	11	79.07	54.57	rs13481117	SC	12	67.35 to 82.07	Suggestive		12	0.37	3.53	1	2.64	1	3.33	1		rs6401371	11	52.95	0.01	1	1.41	1	0.14	1	0.11	1
ACTCNT5-10	13	78.41	54.88	rs13481896	SR	10.69	73.11 to 96.47	Suggestive		4.65	1	0.11	1	10.69	0.57	0.1	1		rs3705043	13	30.77	0.72	1	0.27	1	0	1	0.03	1
OPEN0-5	15	3.41	0.29	D15Mit13	ER	12.98	0 to 12.60	Suggestive		0	1	5.72	1	1.41	1	12.98	0.23		rs13459176	15	0.68	0.27	1	2.77	1	3.01	1	0.07	1
ACTCNT5-10	X	101.64	35.4	gnfX.088.335	SC	16	89.92 to 127.01	Suggestive		16	0.07	1.65	1	6.94	0.99	0.15	1		rs13483902	X	28.88	0.01	1	2.74	1	0.74	1	0.05	1
TOTAL ACTCNT	X	112.64	40.1	CEL-X_106858553	SC	12.91	70.59 to 132.66	Suggestive		12.91	0.27	2.23	1	7.36	0.98	0.24	1		rs13483902	X	28.88	0.04	1	1.88	1	0.61	1	0	1
ACTCNT5-10	X	126.83	41.96	rs6205221	SR	11.24	48.29 to 132.66	Suggestive		9.74	0.72	1.19	1	11.24	0.48	0.59	1		DXMit69	X	37.06	0.6	1	1.18	1	0.64	1	0.09	1
