# Supplementary material for: Treatment- and Population-Dependent Activity Patterns of Behavioral and Expression QTLs
Source: PLoS One. 2012 Feb 16;7(2):e31805. doi: 10.1371/journal.pone.0031805 (PMC3281015; doi:10.1371/journal.pone.0031805)
Supplement: Table S4 — Comparison of eQTL activity patterns between BXD and LXS populations. (XLS) [file pone.0031805.s006.xls]

## Sheet: BXD_to_LXS_nearest_marker
This data shows conservation of BXD eQTLs in the LXS panel.
For each BXD eQTL, a comparable LXS eQTL was found (same ProbeSet, nearest marker) and the LRS value was calculated.
For LXS data, LRS >= 24 was significant (FDR = 5%). For BXD data, LXS >= 26 was significant (FDR = 5%)
Non-syntenic trans is defined as the marker and gene being on different chromosomes. Cis is defined as the marker and gene being on the same chromosome and within 5 Mb.
Two types of conservation were considered: "Any" in which the eQTL was conserved for any treatment in both populations, and "Pattern" in which the eQTL activity patterns was conserved across populations.
		BXD Data			Conservation in LXS Data
Treatment Type	Treatments with significant QTLs	All eQTLs	Cis	Non-syntenic Trans	All Any	All Pattern	Cis Any	Cis Pattern	Non-syntenic Trans Any	Non-syntenic Trans Pattern
1	All treatments	213	176	3	88	84	64	60	3	3
2	SC only	86	45	34	8	0	7	0	0	0
3	EC only	253	205	22	9	4	9	4	0	0
4	SR only	34	16	14	7	0	7	0	0	0
5	ER only	97	38	46	3	1	3	1	0	0
6	SC and EC only	43	36	1	1	0	1	0	0	0
7	SC and SR only	5	5	0	6	0	5	0	0	0
8	SC and ER only	16	15	0	0	0	0	0	0	0
9	EC and SR only	23	21	1	7	1	7	1	0	0
10	EC and ER only	78	66	2	3	2	3	2	0	0
11	SR and ER only	7	5	0	1	0	1	0	0	0
12	SC, EC, and SR only	22	20	0	7	0	6	0	0	0
13	SC, EC, and ER only	78	70	0	8	0	7	0	0	0
14	SC, SR, and ER only	4	3	0	6	0	4	0	0	0
15	EC, SR, and ER only	67	56	2	7	1	6	1	0	0
	Any treatment type	1026	777	125	161	93	130	69	3	3

## Sheet: LXS_to_BXD_nearest_marker
This data shows conservation of LXS eQTLs in the BXD panel.
For each LXS eQTL, a comparable BXD eQTL was found (same ProbeSet, nearest marker) and the LRS value was calculated.
For LXS data, LRS >= 24 was significant (FDR = 5%). For BXD data, LXS >= 26 was significant (FDR = 5%)
Non-syntenic trans is defined as the marker and gene being on different chromosomes. Cis is defined as the marker and gene being on the same chromosome and within 5 Mb.
Two types of conservation were considered: "Any" in which the eQTL was conserved for any treatment in both populations, and "Pattern" in which the eQTL activity patterns was conserved across populations.
		LXS Data			Conservation in BXD Data
Treatment Type	Treatments with significant QTLs	All eQTLs	Cis	Non-syntenic Trans	All Any	All Pattern	Cis Any	Cis Pattern	Non-syntenic Trans Any	Non-syntenic Trans Pattern
1	All treatments	964	771	18	91	88	75	72	3	3
2	SC only	139	54	63	13	0	9	0	0	0
3	EC only	159	94	43	68	1	55	1	0	0
4	SR only	105	50	34	8	0	6	0	0	0
5	ER only	117	59	37	16	0	14	0	0	0
6	SC and EC only	47	39	6	11	0	10	0	0	0
7	SC and SR only	36	29	2	3	0	2	0	0	0
8	SC and ER only	36	25	5	4	0	4	0	0	0
9	EC and SR only	42	29	3	10	0	7	0	0	0
10	EC and ER only	51	39	2	32	1	24	1	0	0
11	SR and ER only	22	17	2	2	0	2	0	0	0
12	SC, EC, and SR only	58	44	4	8	0	8	0	0	0
13	SC, EC, and ER only	62	46	6	22	0	19	0	0	0
14	SC, SR, and ER only	32	22	6	1	0	1	0	0	0
15	EC, SR, and ER only	53	46	0	26	1	25	1	0	0
	Any treatment type	1923	1364	231	315	91	261	75	3	3

## Sheet: BXD_to_LXS_same_marker
This data shows conservation of BXD eQTLs in the LXS panel.
For each BXD eQTL, the corresponding LXS eQTL was found (same ProbeSet, same marker) and the LRS value was calculated.
For LXS data, LRS >= 24 was significant (FDR = 5%). For BXD data, LXS >= 26 was significant (FDR = 5%)
Non-syntenic trans is defined as the marker and gene being on different chromosomes. Cis is defined as the marker and gene being on the same chromosome and within 5 Mb.
Two types of conservation were considered: "Any" in which the eQTL was conserved for any treatment in both populations, and "Pattern" in which the eQTL activity patterns was conserved across populations.
		BXD Data			Conservation in LXS Data
Treatment Type	Treatments with significant QTLs	All eQTLs	Cis	Non-syntenic Trans	All Any	All Pattern	Cis Any	Cis Pattern	Non-syntenic Trans Any	Non-syntenic Trans Pattern
1	All treatments	44	28	1	27	29	20	18	1	1
2	SC only	14	3	9	4	0	3	0	0	0
3	EC only	51	41	3	4	1	4	1	0	0
4	SR only	9	3	6	1	0	1	0	0	0
5	ER only	20	4	11	0	0	0	0	0	0
6	SC and EC only	11	8	0	0	0	0	0	0	0
7	SC and SR only	0	0	0	2	0	2	0	0	0
8	SC and ER only	5	4	0	0	0	0	0	0	0
9	EC and SR only	6	5	0	2	0	2	0	0	0
10	EC and ER only	28	20	1	0	0	0	0	0	0
11	SR and ER only	4	3	0	0	0	0	0	0	0
12	SC, EC, and SR only	1	1	0	4	0	4	0	0	0
13	SC, EC, and ER only	22	18	0	1	0	1	0	0	0
14	SC, SR, and ER only	3	2	0	2	0	1	0	0	0
15	EC, SR, and ER only	16	13	1	2	0	2	0	0	0
	Any treatment type	234	153	32	49	30	40	19	1	1

## Sheet: LXS_to_BXD_same_marker
This data shows conservation of LXS eQTLs in the BXD panel.
For each LXS eQTL, a comparable BXD eQTL was found (same ProbeSet, same marker) and the LRS value was calculated.
For LXS data, LRS >= 24 was significant (FDR = 5%). For BXD data, LXS >= 26 was significant (FDR = 5%)
Non-syntenic trans is defined as the marker and gene being on different chromosomes. Cis is defined as the marker and gene being on the same chromosome and within 5 Mb.
Two types of conservation were considered: "Any" in which the eQTL was conserved for any treatment in both populations, and "Pattern" in which the eQTL activity patterns was conserved across populations.
		LXS Data			Conservation in BXD Data
Treatment Type	Treatments with significant QTLs	All eQTLs	Cis	Non-syntenic Trans	All Any	All Pattern	Cis Any	Cis Pattern	Non-syntenic Trans Any	Non-syntenic Trans Pattern
1	All treatments	319	257	4	31	30	28	27	1	1
2	SC only	43	16	19	3	0	2	0	0	0
3	EC only	48	25	16	28	0	24	0	0	0
4	SR only	38	17	13	6	0	4	0	0	0
5	ER only	42	17	16	7	0	6	0	0	0
6	SC and EC only	13	11	2	5	0	4	0	0	0
7	SC and SR only	13	8	1	1	0	0	0	0	0
8	SC and ER only	9	4	1	3	0	3	0	0	0
9	EC and SR only	15	9	3	4	0	2	0	0	0
10	EC and ER only	17	10	0	15	0	11	0	0	0
11	SR and ER only	8	6	0	0	0	0	0	0	0
12	SC, EC, and SR only	19	13	2	4	0	4	0	0	0
13	SC, EC, and ER only	15	10	1	8	0	6	0	0	0
14	SC, SR, and ER only	7	7	0	1	0	1	0	0	0
15	EC, SR, and ER only	22	18	0	6	0	6	0	0	0
	Any treatment type	628	428	78	122	30	101	27	1	1
