# Supplementary material for: Treatment- and Population-Dependent Activity Patterns of Behavioral and Expression QTLs
Source: PLoS One. 2012 Feb 16;7(2):e31805. doi: 10.1371/journal.pone.0031805 (PMC3281015; doi:10.1371/journal.pone.0031805)
Supplement: Table S5 — Activity patterns for LXS eQTLs located near LORE behavioral QTLs. (XLS) [file pone.0031805.s007.xls]

## Sheet: LORE1
Lore1	Chr 1, 73.87 - 76.19 Mb
ProbeSetID	Symbol	Gene Chr	Gene Mb	LXS_Locus	LXS Marker Chr	LXS Marker Mb	Syntenic?	Cis?	LXS SC LRS	LXS EC LRS	LXS SR LRS	LXS ER LRS
ILMN_3162839	Rufy4	1	74.2	rs13475914	1	71.56	Y	Y	28.1	31.54	24.43	20.89
ILMN_2699338	Atg9a	1	75.2	rs3722564	1	72.05	Y	Y	42.7	48.4	45.13	41.17
ILMN_1231724	Resp18	1	75.3	D1Mit281	1	72.81	Y	Y	29.04	20.27	14.06	14.34
ILMN_1258341	D1Bwg1363e	1	75.5	D1Mit281	1	72.81	Y	Y	25.62	22.15	22.51	18.27
ILMN_1226909	5730433N10Rik	1	79.8	rs13475939	1	78.57	Y	Y	11.81	19.23	26.23	25.5

## Sheet: LORE2
Lore2	Chr 2, 130.09 - 147.99 Mb
ProbeSetID	Symbol	Gene Chr	Gene Mb	LXS_Locus	LXS Marker Chr	LXS Marker Mb	Syntenic?	Cis?	LXS SC LRS	LXS EC LRS	LXS SR LRS	LXS ER LRS
ILMN_2723483	Rpo1-2	2	129	D2Mit304	2	128.02	Y	Y	48.33	34.03	34.1	55.8
ILMN_1223523	A930025D01Rik	2	130	rs13459166	2	130.23	Y	Y	16.46	19.39	22.65	28.52
ILMN_1232280	A930025D01Rik	2	130	rs13459166	2	130.23	Y	Y	40.6	45.55	33.69	34.84
ILMN_1257615	LOC208645	7	54.8	rs13459166	2	130.23	N	N	0.06	25.89	1.34	0.03
ILMN_2738522	Gfra4	2	131	rs13459166	2	130.23	Y	Y	5.46	2.23	26.28	11.39
ILMN_1226997	Rassf2	2	132	rs4223510	2	131.55	Y	Y	39.53	52.39	45.87	48.29
ILMN_1242684	Slc23a2	2	132	rs4223510	2	131.55	Y	Y	76.38	79.04	57.84	75.02
ILMN_1243306	Slc23a1	2	132	rs4223510	2	131.55	Y	Y	42.14	50.98	47.01	46.23
ILMN_1251750	5830467P10Rik	2	133	rs4223510	2	131.55	Y	Y	31.67	14.78	13.95	16.53
ILMN_2572849	AK030645.1	2	132	rs4223510	2	131.55	Y	Y	97.98	91.84	73.17	77.24
ILMN_2640927	Slc23a2	2	132	rs4223510	2	131.55	Y	Y	85.94	105.68	85.72	116.42
ILMN_3160621	A230067G21Rik	2	146	rs4223510	2	131.55	Y	N	12.95	12.24	16.15	28.43
ILMN_2626359	Cds2	2	132	D2Mit257	2	132.06	Y	Y	31.57	20.55	5.17	24.77
ILMN_1213162	BC039771	2	145	rs13476802	2	138.46	Y	N	62.43	60.23	69.26	69.33
ILMN_1214213	Rbbp9	2	144	rs13476802	2	138.46	Y	N	76.11	79.54	80.39	74.45
ILMN_1216813	2310003L22Rik	2	140	rs13476802	2	138.46	Y	Y	58.64	89.1	55.42	68.3
ILMN_1218370	Pcsk2	2	143	rs13476802	2	138.46	Y	Y	21.23	20.48	49.99	35.23
ILMN_1219601	Tasp1	2	1	rs13476802	2	138.46	Y	N	70.78	70.95	73.36	57.52
ILMN_1221330	Csrp2bp	2	144	rs13476802	2	138.46	Y	N	63.55	45.5	26.68	35.05
ILMN_1222557	D930015M12Rik	2	146	rs13476802	2	138.46	Y	N	64.54	65.79	68.33	74.22
ILMN_1226796	Macrod2	2	140	rs13476802	2	138.46	Y	Y	16.92	23.37	38.04	22.67
ILMN_1232487	B230310H07Rik	2	141	rs13476802	2	138.46	Y	Y	74.42	65.61	55.46	67.9
ILMN_1235602	D0Kist3	8	20	rs13476802	2	138.46	N	N	21.97	30.01	14.4	19.46
ILMN_1241312	A230067G21Rik	2	146	rs13476802	2	138.46	Y	N	56.07	70.6	44.38	65.76
ILMN_1249743	Bfsp1	2	144	rs13476802	2	138.46	Y	N	39.83	19.5	10.94	30.03
ILMN_1250939	Agpat5	8	18.9	rs13476802	2	138.46	N	N	24.13	21.84	20.65	25.96
ILMN_1257817	Macrod2	2	140	rs13476802	2	138.46	Y	Y	59.88	66.16	55.9	48.87
ILMN_1260045	Crnkl1	2	146	rs13476802	2	138.46	Y	N	44.22	52.75	71.84	37.74
ILMN_1260291	Rrbp1	2	143	rs13476802	2	138.46	Y	Y	63.98	61.96	36.3	42.6
ILMN_2498592	Ovol2	2	144	rs13476802	2	138.46	Y	N	29.66	58.48	25.79	36.73
ILMN_2602462	Snx5	2	144	rs13476802	2	138.46	Y	N	20.21	27.93	7.1	34.5
ILMN_2635167	Csrp2bp	2	144	rs13476802	2	138.46	Y	N	28.24	41.01	45.06	27.27
ILMN_2641857	Polr3f	2	144	rs13476802	2	138.46	Y	N	37.16	33	22.24	48.01
ILMN_2706101	Snx5	2	144	rs13476802	2	138.46	Y	N	31.58	56.24	30.67	33.47

## Sheet: LORE4
Lore4	Chr 11, 79.08 - 105.79 Mb
ProbeSetID	Symbol	Gene Chr	Gene Mb	LXS_Locus	LXS Marker Chr	LXS Marker Mb	Syntenic?	Cis?	LXS SC LRS	LXS EC LRS	LXS SR LRS	LXS ER LRS
ILMN_1226050	4931437C01Rik	8	93.8	gnf11.083.529	11	78.07	N	N	26.79	1.01	0.58	1.03
ILMN_2612880	Jhdm1d	6	39.1	gnf11.083.529	11	78.07	N	N	24.74	1.26	0.04	0.36
ILMN_2627705	Olfr1260	2	89.8	gnf11.083.529	11	78.07	N	N	24.45	0.16	0.16	1.13
ILMN_1248920	Omg	11	79.3	rs6401371	11	79.27	Y	Y	37.02	20.81	25.74	19.27
ILMN_1225672	Lhx1	11	84.3	rs3717361	11	82.68	Y	Y	18.8	21.9	30.01	23.98
ILMN_1242177	C230094I18Rik	11	83.6	rs3717361	11	82.68	Y	Y	12.9	14.24	17.54	25.01
ILMN_1253919	Ccl3	11	83.5	rs3717361	11	82.68	Y	Y	7.57	25.48	9.15	15.96
ILMN_2669146	Ap1gbp1	11	83.9	rs3717361	11	82.68	Y	Y	31.47	31.45	31.63	25.63
ILMN_1222291	Rps6kb1	11	86.3	rs3724750	11	85.49	Y	Y	29	29.99	7.43	9.68
ILMN_1226504	Ppm1d	11	85.1	rs3724750	11	85.49	Y	Y	35.47	34.51	24.03	39.86
ILMN_1229454	Cuedc1	11	88	rs3724750	11	85.49	Y	Y	130.57	128.76	129.55	137.15
ILMN_1234842	Msi2	11	88.2	rs3724750	11	85.49	Y	Y	64.65	64.84	65.55	54.53
ILMN_1235678	Rps6kb1	11	86.3	rs3724750	11	85.49	Y	Y	38.63	20.24	18.32	33.17
ILMN_2464061	Tubd1	11	86.4	rs3724750	11	85.49	Y	Y	29.33	22.82	25.86	39.12
ILMN_2506229	Tubd1	11	86.4	rs3724750	11	85.49	Y	Y	36.11	44.27	40.65	46.57
ILMN_2690556	ENSMUSG00000055697	11	86.4	rs3724750	11	85.49	Y	Y	25.88	34.54	21.12	21.22
ILMN_1249785	C030037D09Rik	11	88.6	rs3659504	11	88.48	Y	Y	116.66	126.03	145	99.09
ILMN_2480463	Trim25	11	88.9	rs3659504	11	88.48	Y	Y	26.56	14.05	9.99	20.22
ILMN_2746870	Nog	11	89.2	rs3659504	11	88.48	Y	Y	39.54	28.85	24.78	30.94
ILMN_2753444	Stxbp4	11	90.4	rs13481156	11	90.62	Y	Y	17.5	26.81	10.23	15.64
ILMN_1235654	Teddm1	1	156	rs13481157	11	91.22	N	N	1.97	0.01	26.59	0.02
ILMN_1217638	Car10	11	93.4	rs3089065	11	92.98	Y	Y	28.6	18.39	24.24	19.69
ILMN_1229777	Spag9	11	94	rs3089065	11	92.98	Y	Y	45.02	36.92	47.63	45.52
ILMN_1253798	Spag9	11	93.9	rs3089065	11	92.98	Y	Y	75.68	74.02	70.86	81.8
ILMN_1257999	Car10	11	93.4	rs3089065	11	92.98	Y	Y	18.79	25.29	32.07	30.98
ILMN_3161676	G630016D24Rik	14	52.6	rs3089065	11	92.98	N	N	44.54	14.22	20.62	13.79
ILMN_1224162	5730593F17Rik	11	95.2	D11Mit70	11	93.99	Y	Y	39.29	36.35	31.49	40.26
ILMN_1233328	Ube2z	11	95.9	D11Mit70	11	93.99	Y	Y	62.85	79.06	56.84	76.88
ILMN_1248215	Sgca	11	94.8	D11Mit70	11	93.99	Y	Y	21.32	17.36	7.03	27.36
ILMN_1258988	Igfbp4	11	98.9	D11Mit70	11	93.99	Y	Y	24.45	30.59	20.92	15.77
ILMN_2485774	Myst2	11	95.2	D11Mit70	11	93.99	Y	Y	27.48	22.98	14.03	10.88
ILMN_2589790	Stat3	11	101	D11Mit70	11	93.99	Y	N	24.51	26.94	9.62	15.83
ILMN_2616164	Itga3	11	94.9	D11Mit70	11	93.99	Y	Y	15.44	26.88	42.3	24.51
ILMN_2625736	B130006D01Rik	11	95.6	D11Mit70	11	93.99	Y	Y	85.56	97.08	88.86	118.41
ILMN_2665161	Myst2	11	95.1	D11Mit70	11	93.99	Y	Y	67.99	51.37	33.87	52.76
ILMN_2681592	Ankrd40	11	94.2	D11Mit70	11	93.99	Y	Y	49.09	56.68	44.22	41.37
ILMN_2691298	Mrpl27	11	94.5	D11Mit70	11	93.99	Y	Y	90.56	99.17	97.96	84.68
ILMN_2713686	Pnpo	11	96.8	D11Mit70	11	93.99	Y	Y	26.57	28.87	6.9	13.96
ILMN_2737658	Pdk2	11	94.9	D11Mit70	11	93.99	Y	Y	68.85	81.68	41.51	57.25
ILMN_1214817	D030028A08Rik	11	96.8	UT_11_95.85971	11	96.09	Y	Y	81.62	86.16	79.99	82.71
ILMN_1224032	Skap1	11	96.6	UT_11_95.85971	11	96.09	Y	Y	87.32	71.28	62.95	65.8
ILMN_1237335	B230217C12Rik	11	97.7	UT_11_95.85971	11	96.09	Y	Y	155.01	161.31	143.61	134.15
ILMN_1240268	Fbxo47	11	97.7	UT_11_95.85971	11	96.09	Y	Y	33.88	22.85	23.07	25.51
ILMN_1248298	Plxdc1	11	97.8	UT_11_95.85971	11	96.09	Y	Y	26.32	2.8	21.97	13.97
ILMN_1250569	Rapgefl1	11	98.7	UT_11_95.85971	11	96.09	Y	Y	98.53	87.3	71.02	95.89
ILMN_1252991	B230217C12Rik	11	97.7	UT_11_95.85971	11	96.09	Y	Y	169.54	182.48	138.39	144.46
ILMN_1258571	Sp6	11	96.9	UT_11_95.85971	11	96.09	Y	Y	90.7	74.34	78.12	70.04
ILMN_2476005	D030028A08Rik	11	96.8	UT_11_95.85971	11	96.09	Y	Y	84.02	84.77	84.24	65.52
ILMN_2476272	Osbpl7	11	96.9	UT_11_95.85971	11	96.09	Y	Y	27.21	5.75	29.88	6.03
ILMN_2498471	Ptrf	11	101	UT_11_95.85971	11	96.09	Y	Y	91.46	93.28	91.15	88.21
ILMN_2505553	B230217C12Rik	11	97.7	UT_11_95.85971	11	96.09	Y	Y	47.69	21.23	26.83	30.03
ILMN_2525502	LOC224048	16	21.9	UT_11_95.85971	11	96.09	N	N	44.45	34.89	40.64	20.57
ILMN_2547125	2810474C18Rik	11	97.6	UT_11_95.85971	11	96.09	Y	Y	53.04	59.92	53.23	49.54
ILMN_2668369	Mrpl45	11	97.2	UT_11_95.85971	11	96.09	Y	Y	24.05	44.07	26.08	30.43
ILMN_2676208	Hap1	11	100	UT_11_95.85971	11	96.09	Y	Y	37.09	23.03	24.26	24.4
ILMN_2687011	Krt12	11	99.3	UT_11_95.85971	11	96.09	Y	Y	78.93	68.14	69.75	60.75
ILMN_2692341	Scrn2	11	96.9	UT_11_95.85971	11	96.09	Y	Y	68.27	43.01	45.53	52.49
ILMN_2729097	Fbxl20	11	98	UT_11_95.85971	11	96.09	Y	Y	26.08	22.74	31.49	22.25
ILMN_2737412	Lrrc46	11	96.9	UT_11_95.85971	11	96.09	Y	Y	65.29	72.18	53.97	70.07
ILMN_2748165	Krt9	11	100	UT_11_95.85971	11	96.09	Y	Y	55.43	47.81	40.48	45.29
ILMN_2773169	Grb7	11	98.3	UT_11_95.85971	11	96.09	Y	Y	5.07	30.18	5.91	7.77
ILMN_3161676	G630016D24Rik	14	52.6	UT_11_95.85971	11	96.09	N	N	32.85	20.53	40.42	29.88
ILMN_1219084	1700052K11Rik	11	105	rs8265673	11	102.17	Y	Y	23.81	29.18	18.73	16.88
ILMN_1232804	Skap1	11	96.6	rs8265673	11	102.17	Y	N	15.06	7.28	25.86	8.41
ILMN_1247240	Ccdc43	11	103	rs8265673	11	102.17	Y	Y	36.87	49.69	44.73	49.96
ILMN_1256538	Smarce1	11	0	rs8265673	11	102.17	Y	N	12.78	27.46	24.41	12.27
ILMN_2568767	Tanc2	11	106	rs8265673	11	102.17	Y	Y	45.03	39.58	40.05	44.34
ILMN_1221953	Hexim2	11	103	rs13481216	11	107.23	Y	Y	7.24	26.56	5.35	6.59
ILMN_2725698	Cacng5	11	108	rs13481216	11	107.23	Y	Y	45.66	39.66	51.12	64.47
ILMN_1217890	Prkca	11	108	rs3669823	11	107.78	Y	Y	52.11	38.33	35.7	26.69

## Sheet: LORE5
Lore5	Chr 15, 39.98 - 57.99 Mb
ProbeSetID	Symbol	Gene Chr	Gene Mb	LXS_Locus	LXS Marker Chr	LXS Marker Mb	Syntenic?	Cis?	LXS SC LRS	LXS EC LRS	LXS SR LRS	LXS ER LRS
ILMN_1238799	Azin1	15	38.4	rs3695416	15	38.43	Y	Y	29.12	34	41.29	24.65
ILMN_2419748	Slc25a32	15	38.9	rs3695416	15	38.43	Y	Y	22.07	25.38	10.83	13.36
ILMN_2664346	Gpr126	10	14.1	rs3695416	15	38.43	N	N	1.23	5.5	25.64	0.94
ILMN_1225073	Cthrc1	15	38.9	rs13482529	15	38.95	Y	Y	53.96	64.2	76.61	53.26
ILMN_1235842	Mfsd1	15	38.9	rs13482529	15	38.95	Y	Y	75	81.82	80.64	49.08
ILMN_2739998	Tmem74	15	43.7	rs13482529	15	38.95	Y	Y	67.27	79.35	90.15	57.09
ILMN_2775016	Fzd6	15	38.9	rs13482529	15	38.95	Y	Y	38.74	38.87	27.47	51.58
ILMN_1234234	Csmd3	15	47.4	rs3719612	15	44.18	Y	Y	27.39	9.95	10.97	8.65
ILMN_1239505	A930017M01Rik	15	44.7	rs3719612	15	44.18	Y	Y	36.55	57.44	33.64	33.05
ILMN_2600585	5730410E15Rik	15	44.6	rs3719612	15	44.18	Y	Y	52.23	64.16	64.61	54.9
ILMN_1237572	Aard	15	51.9	rs6187435	15	51.48	Y	Y	21.25	23.83	14.47	36
ILMN_2616792	Med30	15	52.6	rs13482580	15	52.85	Y	Y	16.21	14.95	24.49	13.62
ILMN_1230369	Mast2	4	116	rs6258470	15	56.97	N	N	39.04	27.12	22.6	26
